# Supplementary material for: Unearthing Genetic Treasures: Exploring Lost Autochthonous Vitis vinifera Varieties in Lebanon
Source: Genes (Basel). 2024 Dec 17;15(12):1617. doi: 10.3390/genes15121617 (PMC11675416; doi:10.3390/genes15121617)
Supplement: Supplementary file 1 [file genes-15-01617-s001.zip]

Archive with 6 entries (6 files):
- Figure S1. Geographic Distribution of Sampling Sites in Lebanon Based on Altitude in Meters (Left) and Precipitation in mmyear (Right).png
- Table S1. Summary of Data for the 202 collected grapevine Samples.xlsx
- Table S2. Primer sequences chromosome positions span fluorophore PCR multiplexing and the reference utilized within the study.xlsx
- Table S3. Microsatellite Profiles for 20 nSSR Loci of the Non-Redundant Genotypes Analyzed.xlsx
- Table S4.  Genetic Matches with VIVC Database and Identification of non-redundant genotypes.xlsx
- Table S5. Allele size (AS, bp) and allele frequency (AF) for the 20 nSSR markers.xlsx
