# Supplementary material for: Unearthing Genetic Treasures: Exploring Lost Autochthonous Vitis vinifera Varieties in Lebanon
Source: Genes (Basel). 2024 Dec 17;15(12):1617. doi: 10.3390/genes15121617 (PMC11675416; doi:10.3390/genes15121617)
Supplement: Supplementary file 1 [file genes-15-01617-s001.zip › Table S1. Summary of Data for the 202 collected grapevine Samples.xlsx]

## Sheet: Table S1
Table S1. Summary of Data for the 202 collected samples.
Samples	Code	Village	Region	Governorate	Vernacular Name	Altitude (m)	Color	Collection date
ABD	ABD051	Abdelli	Batroun	North	No data	600	White	2020-09-21
ABD	ABD052	Abdelli	Batroun	North	No data	600	Red	2020-09-21
ABD	ABD053	Abdelli	Batroun	North	No data	600	White	2020-09-21
ABD	ABD055	Abdelli	Batroun	North	No data	600	Red	2020-09-21
ABD	ABD056	Abdelli	Batroun	North	No data	600	White	2020-09-21
ABD	ABD057	Abdelli	Batroun	North	No data	600	Red	2020-09-21
ABD	ABD058	Abdelli	Batroun	North	No data	600	Red	2020-09-21
ABD	ABD059	Abdelli toula	Batroun	North	No data	600	Red	2020-09-21
ABD	ABD061	Abdelli toula	Batroun	North	No data	600	White	2020-09-21
ABD	ABD062	Abdelli	Batroun	North	Merwah	600	White	2020-09-22
ABD	ABD063	Abdelli	Batroun	North	No data	600	Red	2020-09-22
ABD	ABD064	Abdelli	Batroun	North	No data	600	Red	2020-09-22
ABH	ABH1	Ablah	Bekaa	Beqaa	No data	938	No data	2021-06-07
ABH	ABH10	Ablah	Bekaa	Beqaa	No data	938	No data	2021-06-07
ABH	ABH2	Ablah	Bekaa	Beqaa	No data	938	No data	2021-06-07
ABH	ABH3	Ablah	Bekaa	Beqaa	No data	938	No data	2021-06-07
ABH	ABH4	Ablah	Bekaa	Beqaa	No data	938	No data	2021-06-07
ABH	ABH6	Ablah	Bekaa	Beqaa	No data	938	White	2021-06-07
ABH	ABH7	Ablah	Bekaa	Beqaa	No data	938	White	2021-06-07
ABH	ABH8	Ablah	Bekaa	Beqaa	No data	938	No data	2021-06-07
ABH	ABH9	Ablah	Bekaa	Beqaa	No data	938	No data	2021-06-07
AIN	AIN01	Ainata	North Beqaa	Baalbek-Hermel	No data	1551	No data	2021-07-06
AIT	AIT0101	Aitanit	Bekaa	Beqaa	Souri	1121	White	2020-09-02
AIT	AIT0102	Aitanit	Bekaa	Beqaa	Souri	1123	White	2020-09-02
AIT	AIT0301	Aitanit	Bekaa	Beqaa	Souri	1019	White	2020-09-02
AIT	AIT0402	Aitanit	Bekaa	Beqaa	Biyadi	1036	White	2020-09-02
AMC	AMC1	Amchit	Mont-Liban	Kesrouane Al Fatouh - Jbeil	Beitamouni	140	White	2021-07-10
AMJ	AMJ1	Ain Majdalein	Jezzine	South	No data	960	White	2020-09-11
ANJ	ANJ1	Anjar	Bekaa	Beqaa	No data	887	No data	2021-06-09
ANJ	ANJ2	Anjar	Bekaa	Beqaa	No data	887	No data	2021-06-09
ANJ	ANJ3	Anjar	Bekaa	Beqaa	No data	887	No data	2021-06-09
ANJ	ANJ4	Anjar	Bekaa	Beqaa	No data	873	No data	2021-06-09
ANM	ANM1	Ain el Mir	Jezzine	South	Hifawi	380	White	2020-09-02
ANM	ANM2	Ain el Mir	Jezzine	South	No data	390	No data	2020-09-02
AOU	AOU012	Aoura	Batroun	North	No data	500	Red	2020-09-07
Arsal	Aarsal1VB	Arsal	Bekaa	Baalbek-Hermel	No data	1550	No data	2020-07-06
AZR	AZR1	Azour	Jezzine	South	Aswad chatawi	820	Red	2020-09-06
BAR	BAR01	Barqa	North Beqaa	Baalbek-Hermel	Tfaifihi	1300	Red	2021-07-06
BAR	BAR02	Barqa	North Beqaa	Baalbek-Hermel	Tfaifihi	1300	Red	2021-07-06
BAY	BAY1	Baysour	Jezzine	South	No data	330	No data	2020-09-02
BAY	BAY2	Baysour	Jezzine	South	Hifawi	330	White	2020-09-02
BAZ	BAZ1	Bazouriya	Tyre	South	Al-busat	58	No data	2021-07-18
BAZ	BAZ2	Bazouriya	Tyre	South	Al-busat	58	No data	2021-07-18
BBS	BBS01	Beit Bou Slaybi	North Beqaa	Baalbek-Hermel	Obeidi	1159	White	2021-07-12
BBS	BBS02	Beit Bou Slaybi	North Beqaa	Baalbek-Hermel	Obeidi	1159	White	2021-07-12
BEK	BEK0476	Bekfayya	Metn	Mount-Lebanon	No data	949	Red	2020-09-07
BEN	Ben1	Ben	North Lebanon	North	No data	1400 +/- 25	No data	2021-09-01
BEN	Ben2	Ben	North Lebanon	North	No data	1400 +/- 25	No data	2021-09-01
BIS	BIS010	Bisebaal	Zgharta	North	Zehlewe (White)	272	White	2020-09-07
BKO	BKO034	Bkoufa	Ehden	North	No data	1600	Red	2020-09-20
BLA	BLA037	Blawza	Bechari	North	No data	1500	Red	2020-09-20
BLA	BLA039	Blawza	Bechari	North	No data	1500	Red	2020-09-20
BLA	BLA040	Blawza	Bechari	North	No data	1500	White	2020-09-20
BLA	BLA042	Blawza	Bechari	North	No data	1500	White	2020-09-20
BLA	BLA045	Blawza	Bechari	North	No data	1500	White	2020-09-20
BLA	BLA046	Blawza	Bechari	North	No data	1500	White	2020-09-20
BNE	BNE0479	Bnebil	Mont Liban	Mount-Lebanon	No data	980	White	2020-08-28
BNE	BNE0261	Bnebil	Mont Liban	Mount-Lebanon	Meksassi	970	White	2020-08-28
BOU	BOU019	Booul	Ehden	North	No data	1450	Red	2020-09-14
BOU	BOU090	Booul	Ehden	North	No data	1500	White	2020-10-02
BOU	BOU093	Booul	Ehden	North	No data	1400	Red	2020-10-03
BOU	BOU094	Booul	Ehden	North	No data	1400	White	2020-10-03
BOU	BOU097	Booul	Ehden	North	No data	1400	White	2020-10-03
BOU	BOU098	Booul	Ehden	North	No data	1400	Red	2020-10-03
BOU	BOU100	Booul	Ehden	North	No data	1400	White	2020-10-03
BQT	BQT0477	Bqaatouta	Keserwan	Kesrouane Al Fatouh - Jbeil	No data	1257	White	2020-09-10
BQT	BQT0250	Bqaatouta	Keserwan	Kesrouane Al Fatouh - Jbeil	No data	1169	Red	2020-09-10
BRO	BRO1	Broumana	Metn	Mount-Lebanon	No data	744	Red	2020-09-07
BSA	BSA02	Bsayle	North Beqaa	Baalbek-Hermel	No data	1167	No data	2021-07-07
BSK	BSK0600	Baskenta	Metn	Mount-Lebanon	No data	1188	Red	2020-09-10
BSM	BSM1	Bsalim	Metn	Mount-Lebanon	No data	291	Red	2020-09-15
BTE	BTE01	Btedhi	North Beqaa	Baalbek-Hermel	No data	1059	No data	2021-07-06
BTY	BTY1	Beit Merry	Mount Lebanon	Mount-Lebanon	No data	800	Red	2020-09-20
BUDN	BUDN1	Boudine	Chouf	Mount-Lebanon	No data	654	Red	2020-09-22
BYK	BYK1	Bykoun	Chouf	Mount-Lebanon	No data	875	White	2020-09-15
CHA	CHA1	Chamat	Mont-Liban	Mount-Lebanon	No data	450	No data	2021-07-22
CHA	CHA2	Chamat	Mont-Liban	Mount-Lebanon	Beitamouni	450	White	2021-07-31
CHA	CHA3	Chamat	Mont-Liban	Mount-Lebanon	Tfaifihi	450	Red	2021-07-31
CHA	CHA4	Chamat	Mont-Liban	Mount-Lebanon	Cheme/ Semaani	450	White	2021-07-31
CHA	CHA5	Chamat	Mont-Liban	Mount-Lebanon	Beitamouni	450	White	2021-07-31
CHAH	CHAH0087	Chahtoul	Keserwan	Kesrouane Al Fatouh - Jbeil	Merwah	930	White	2020-09-03
CHRT	CHRT1	Chartoun	Chouf	Mount-Lebanon	No data	641	Red	2020-09-22
CHW	CHW1	Chwalik	Jezzine	South	No data	320	No data	2020-09-02
DAR	DAR1	Daraya	Chouf	Mount-Lebanon	No data	629	Red	2020-09-15
DEA	DEA01	Deir el Ahmar	North Beqaa	Baalbek-Hermel	No data	1032	No data	2021-07-07
DEG	DEG2	Deir El Ghazal	Bekaa	Beqaa	No data	1048	No data	2021-06-05
DEK	DEK2	Deken el daher	Mont-Liban	Mount-Lebanon	No data	440	No data	2021-07-31
DER	DER077	Deria	Batroun	North	No data	650	White	2020-09-22
DER	DER076	Deria	Batroun	North	No data	650	White	2020-09-22
DER'	DER8	Derdghya	Tyre	South	No data	369	No data	2021-07-27
DER'	DER9	Derdghya	Tyre	South	No data	365	White	2021-07-27
DMI	DMI0485	Dmit	Chouf	Mount-Lebanon	No data	441	Red	2020-09-15
EHD	EHD091	Ehden	Ehden	North	No data	1500	White	2020-09-22
FAL	FAL1	Falougha	Mont Liban	Mount-Lebanon	No data	1142	Red	2020-09-08
FAT	FAT1	Fatri	Mont-Liban	Kesrouane Al Fatouh - Jbeil	Merwah	500	White	2021-07-17
FRZ	FRZ1	Ferzol	Bekaa	Beqaa	No data	1106	No data	2021-06-06
FRZ	FRZ2	Ferzol	Bekaa	Beqaa	No data	1106	No data	2021-06-06
GBN	GBN	Jebbeneh, kherbet baalbak	Kherbet Baalbak	Baalbek-Hermel	No data	1490	No data	2020-08-25
GHA	GHA1	Ghalboun	Mont-Liban	Kesrouane Al Fatouh - Jbeil	No data	450	No data	2021-07-18
GHA	GHA3	Ghalboun	Mont-Liban	Kesrouane Al Fatouh - Jbeil	No data	450	No data	2021-07-18
HMN	HMN1	Hemmana	Mont Liban	Mount-Lebanon	No data	1195	Red	2020-09-08
HOM	HOM10	Houmayri	Tyre	South	No data	323	No data	2021-07-27
HAS	HSA1	Hsarat	Mont-Liban	Kesrouane Al Fatouh - Jbeil	No data	494	No data	2021-07-22
HAS	HSA2	Hsarat	Mont-Liban	Kesrouane Al Fatouh - Jbeil	No data	494	No data	2021-07-22
HAS	HSA3	Hsarat	Mont-Liban	Kesrouane Al Fatouh - Jbeil	Beitamouni	494	White	2021-07-22
HAS	HSA4	Hsarat	Mont-Liban	Kesrouane Al Fatouh - Jbeil	No data	494	No data	2021-07-22
HAS	HSA5	Hsarat	Mont-Liban	Kesrouane Al Fatouh - Jbeil	No data	494	Red	2021-07-31
IAA	IAA01	Iaat	north Beqaa	Baalbek-Hermel	No data	1048	No data	2021-07-11
IAA	IAA02	Iaat	North Beqaa	Baalbek-Hermel	No data	1047	No data	2021-07-11
JAJ	JAJ2	Jaj	Mont-Liban	Kesrouane Al Fatouh - Jbeil	No data	1150	No data	2021-07-10
JBE	JBE1	Jbeil	Mont-Liban	Kesrouane Al Fatouh - Jbeil	No data	50	No data	2021-07-10
JBE	JBE2	Jbeil	Mont-Liban	Kesrouane Al Fatouh - Jbeil	No data	50	White	2021-07-10
JBE	JBE3	Jbeil	Mont-Liban	Kesrouane Al Fatouh - Jbeil	No data	50	No data	2021-07-10
JBE	JBE4	Jbeil	Mont-Liban	Kesrouane Al Fatouh - Jbeil	Maghdouche, Beitamouni	50	White	2021-07-10
JBE	JBE5	Jbeil	Mont-Liban	Kesrouane Al Fatouh - Jbeil	Beitamouni	50	White	2021-07-10
JM_C1	JMC1	Jabal Moussa	Path of graves	Kesrouane Al Fatouh - Jbeil	No data		No data	2020-08-10
JM_C2	JMC2	Jabal Moussa	Path of graves	Kesrouane Al Fatouh - Jbeil	No data		Red	2020-08-10
JM	JMMBK	Jabal Moussa		Kesrouane Al Fatouh - Jbeil	No data		No data	2020-08-10
KAF	KAF1	Kafer	Mont-Liban	Mount-Lebanon	No data	400	No data	2021-07-17
KFA	KFA2	Kfarfoh	Zgharta	North	No data	607	White	2020-09-06
KFB	KFB2	Kfarzabad	Bekaa	Beqaa	No data	897	No data	2021-06-09
KFD	KFD0478	Kfardebian	Keserwan	Kesrouane Al Fatouh - Jbeil	No data	1299	Red	2020-09-10
KFD	KFD0483	Kfardebian	Keserwan	Kesrouane Al Fatouh - Jbeil	No data	1285	Red	2020-09-10
KFE	KFE06	Kferyachit	Zgharta	North	No data	252	White	2020-09-07
KFE	KFE07	Kferyachit	Zgharta	North	No data	252	White	2020-09-07
KFM	KFM1	Kfar Mechki	Rachaya - Bekaa	Beqaa	Tfaifihi	940	Red	2020-09-19
KFM	KFM2	Kfar Mechki	Rachaya - Bekaa	Beqaa	Tfaifihi	960	Red	2020-09-19
KFM	KFM3	Kfar Mechki	Rachaya - Bekaa	Beqaa	Maghdouche	960	White	2020-09-19
KHE	KHE1	Kherbeh	Mont-Liban	Mount-Lebanon	No data	750	White	2021-07-10
KNA	KNA01	Knayse	North Beqaa	Baalbek-Hermel	No data	1000	No data	2021-07-06
KNA	KNA02	Knayse	North Beqaa	Baalbek-Hermel	No data	1000	No data	2021-07-06
KNS	KNS2	Kneiseh	Mont Liban	Mount-Lebanon	No data	637	Red	2020-09-08
KNS	KNS4	Kneiseh	Mont Liban	Mount-Lebanon	No data	641	Red	2020-09-08
KNS	KNS5	Kneiseh	Mont Liban	Mount-Lebanon	No data	663	Red	2020-09-08
KSLW	KSLW1	Kfar Selwen	Mont Liban	Mount-Lebanon	No data	1591	White	2020-09-25
KSLW	KSLW3	Kfar Selwen	Mont Liban	Mount-Lebanon	No data	1411	White	2020-09-25
KSY	KSY1	Koussaya	Bekaa	Beqaa	No data	1107	No data	2021-06-05
KSY	KSY2	Koussaya	Bekaa	Beqaa	No data	1091	No data	2021-06-09
LEH	LEH1	Lehfed	Mont-Liban	Kesrouane Al Fatouh - Jbeil	Bayd hamem	1000	White	2021-07-10
LEH	LEH2	Lehfed	Mont-Liban	Kesrouane Al Fatouh - Jbeil	Derble	1000	White	2021-07-10
MAA	MAA12	Maaraka	Tyre	South	No data	250	White	2021-07-31
MAA	MAA13	Maaraka	Tyre	South	No data	258	No data	2021-07-31
MAA	MAA6	Maaraka	Tyre	South	Al-wadi	244	Red	2021-07-19
MAA	MAA7	Maaraka	Tyre	South	Al-karm	247	White	2021-07-19
MAG	MAG3	Maghdouche	Saida	South	Maghdouche/Hifawi	210	White	2020-08-31
MAG	MAG4	Maghdouche	Saida	South	Hifawi	210	White	2020-08-31
MAG	MAG5	Maghdouche	Saida	South	Hifawi	280	White	2020-08-31
MAK	MAK1	Maknounyeh	Jezzine	South	Meksassi	870	White	2020-09-08
MAK	MAK2	Maknounyeh	Jezzine	South	Aasimi	930	White	2020-09-08
MCH	MCH0494	Mchati	Keserwan	Kesrouane Al Fatouh - Jbeil	Merwah	1063	White	2020-09-03
MCQ	MCQ1	Mechqiti	Chouf	Mount-Lebanon	No data	1117	White	2020-09-22
MJM	MJM1	Majdel Meouch	Chouf	Mount-Lebanon	No data	797	Red	2020-09-22
MNA	MNA023	Mnayder	Ehden	North	No data	1450	Red	2020-09-14
MNA	MNA024	Mnayder	Ehden	North	No data	1450	White	2020-09-14
MNA	MNA025	Mnayder	Ehden	North	No data	1450	White	2020-09-14
MNA	MNA026	Mnayder	Ehden	North	No data	1450	White	2020-09-14
MRJ	MRJ0486	Marjaba	Metn	Mount-Lebanon	No data	1161	Red	2020-09-07
MRJ	MRJ1	Marjaba	Metn	Mount-Lebanon	No data	1203	White	2020-08-07
MRO	MRO0085	Mrouj	Metn	Mount-Lebanon	No data	1230	White	2020-09-07
MZM	MZM1	Mazraat El Mathane	Jezzine	South	Meksassi	450	White	2020-09-11
Msh	Msh01	Mshayerfeh	North Beqaa	Baalbek-Hermel	Tfaifihi	1058	Red	2021-07-05
NIH	NIH3	Niha	Bekaa	Beqaa	No data	1112	No data	2021-06-06
NIH	NIH4	Niha	Bekaa	Beqaa	No data	1112	No data	2021-06-06
NIH	NIH5	Niha	Bekaa	Beqaa	No data	1112	No data	2021-06-06
QAB	QAB1	Qabaa	Jezzine	South	No data	920	White	2020-09-08
QRA	QRA1	El Qrayeh	Saida	South	Hifawi	150	White	2020-08-31
QRA	QRA2	El Qrayeh	Saida	South	Meksassi	150	White	2020-08-31
RACH	RACH011	Rachkeddeh	Batroun	North	No data	500	White	2020-09-07
RASM	RASM1	Ras el Matn	Mont Liban	Mount-Lebanon	No data	844	Red	2020-09-08
RAT	RAT3	Raite	Bekaa	Beqaa	No data	1053	No data	2021-06-05
RCH	RCH1	Rachaya El Wadi	Rachaya - Bekaa	Beqaa	Tefahi	1000	Red	2020-09-19
RCH	RCH2	Rachaya El Wadi	Rachaya - Bekaa	Beqaa	No data	990	Red	2020-09-19
RIM	RIM1	Rimat	Jezzine	South	No data	630	No data	2020-09-08
ROM	ROM1	Roum	Jezzine	South	Hifawi	890	White	2020-09-06
ROM	ROM2	Roum	Jezzine	South	No data	810	Red	2020-09-06
SER	SER03	Seraal	Zgharta	North	No data	518	Red	2020-09-06
SER	SER04	Seraal	Zgharta	North	No data	520	White	2020-09-06
SFA	SFA05	Sfaray	Jezzine	South	Hifawi	520	White	2020-09-06
SMA	SMA030	Smar Jbeil	Batroun	North	No data	480	White	2020-09-15
SMA	SMA031	Smar Jbeil	Batroun	North	No data	480	White	2020-09-15
SMA	SMA032	Smar Jbeil	Batroun	North	No data	480	Red	2020-09-15
SMA	SMA033	Smar Jbeil	Batroun	North	No data	480	Red	2020-09-15
SOU	SOU013	Sourat	Batroun	North	Jouzene	450	White	2020-09-07
SOU	SOU014	Sourat	Batroun	North	No data	450	Red	2020-09-07
SOU	SOU15	Sourat	Batroun	North	No data	450	Red	2020-09-07
SOU	SOU17	Sourat	Batroun	North	No data	450	White	2020-09-07
TAM	TAM1	Tamnine el faouqa	Bekaa	Baalbek-Hermel	No data	1125	No data	2021-06-12
TAM	TAM2	Tamnine el faouqa	Bekaa	Baalbek-Hermel	No data	1125	No data	2021-06-12
TAM	TAM5	Tamnine el faouqa	Bekaa	Baalbek-Hermel	No data	1125	No data	2021-06-12
TAR	TAR1	Tartej	Mont-Liban	Kesrouane Al Fatouh - Jbeil	Merwah	1200	White	2021-07-10
TAR	TAR2	Tartej	Mont-Liban	Kesrouane Al Fatouh - Jbeil	Assouf	1200	White	2021-07-10
WAT	WAT0495	Wata el Jawz	Keserwan	Kesrouane Al Fatouh - Jbeil	No data	1314	Red	2020-09-03
WAT	WAT0496	Wata el Jawz	Keserwan	Kesrouane Al Fatouh - Jbeil	No data	1311	Red	2020-09-03
WAT	WAT0498	Wata el Jawz	Keserwan	Kesrouane Al Fatouh - Jbeil	No data	1397	White	2020-09-03
WAT	WAT1	Wata el Jawz	Keserwan	Kesrouane Al Fatouh - Jbeil	No data	1395	White	2020-09-17
WDB	WDB1	Wadi Bnehlay	Chouf	Mount-Lebanon	No data	731	Red	2020-09-21
WJZ	WJZ2	Wedi Jezzine	Jezzine	South	Beitamouni	810	White	2020-09-11
YAM	YAM01	Yammouny	North Beqaa	Baalbek-Hermel	No data	1375	No data	2021-07-06
ZAH	ZAH4	Zahle	Bekaa	Beqaa	No data	1201	No data	2021-06-10
ZEG	ZEG1	Zeghrine	Metn	Mount-Lebanon	No data	1037	Red	2020-09-07
ZGH	ZGH5	Zgharta	Zgharta	North	Semaani (White)	162	White	2020-09-06
ZRR	ZRR1	Zaarour	Metn	Mount-Lebanon	No data	1315	White	2020-09-25
