# Supplementary material for: Unearthing Genetic Treasures: Exploring Lost Autochthonous Vitis vinifera Varieties in Lebanon
Source: Genes (Basel). 2024 Dec 17;15(12):1617. doi: 10.3390/genes15121617 (PMC11675416; doi:10.3390/genes15121617)
Supplement: Supplementary file 1 [file genes-15-01617-s001.zip › Table S2. Primer sequences chromosome positions span fluorophore PCR multiplexing and the reference utilized within the study.xlsx]

## Sheet: Table S2
Table S2 illustrates primer sequences, chromosome positions, span, fluorophore, PCR multiplexing, and the reference utilized within the study.
nSSR loci	Forward primer	Reverse primer	Chromosome position	Range (bp)	Fluorophore	Mix (PCR multiplex)	Reference
VrZAG62	GGTGAAATGGGCACCGAACACACGC	CCATGTCTCTCCTCAGCTTCTCAG	7	180-220	FAM (blue)	1	[74]
VrZAG67	ACCTGGCCCGACTCCTCTTGTATGC	TCCTGCCGGCGATAACCAAGCTATG	10	110-167	ROX (red)	1	[74]
VrZAG79	AGATTGTGGAGGAGGGAACAAACCG	TGCCCCCATTTTCAAACTCCCTTCC	5	237-267	HEX (green)	1	[74]
VVIv67	TATAACTTCTCATAGGGTTTCC	TTGGAGTCCATCAAATTCATCT	15	324-402	FAM (blue)	1	[75]
VVMD25	TTCCGTTAAAGCAAAAGAAAAAGG	TTGGATTTGAAATTTATTGAGGGG	11	235-271	FAM (blue)	2	[76]
VrZAG83	GGCGGAGGCGGTAGATGAGAGGGCG	ACGCAACGGCTAGTAAATACAACGG	4	161-197	FAM (blue)	2	[74]
VVIn16	ACCTCTATAAGATCCTAACCTG	AAGGGAGTGTGACTGATATTTC	18	147-157	FAM (blue)	2	[75]
VVIn73	TACTTCACCTAACAATACAGCT	AATACATAAGGTGAAGATGCCT	17	256-272	TAMRA (yellow)	2	[75]
VVIp60	GGGGAATAACTAAATTGAGGAT	GTATGAATGCGGATAGTTTGTG	1	306-332	HEX (green)	2	[75]
VVMD5	CTAGAGCTACGCCAATCCAA	TATACCAAAAATCATATTCCTAAA	16	224-270	FAM (blue)	3	[76]
VVMD24	GTGGATGATGGAGTAGTCACGC	GATTTTAGGTTCATGTTGGTGAAGG	14	200-224	HEX (green)	3	[76]
VVIb01	TGACCCTCGACCTTAAAATCTT	TGGTGAGTGCAATGATAGTAGA	2	285-313	HEX (green)	3	[75]
VVIh54	CCGCACTTGTGTTGAATTTCAG	CAAACCGTTTTTACACCAGCAG	13	140-070	TAMRA (yellow)	3	[75]
VVS2	CAG CCC GTA AAT GTA TCC ATC	AAATTCAAAATTCTAATTCAACTGG	11	118-175	TAMRA (yellow)	4	[77]
VVMD27	GTACCAGATCTGAATACATCCGTAAGT	ACGGGTATAGAGCAAACGGTGT	5	176-120	FAM (blue)	4	[76]
VVMD32	TATGATTTTTTAGGGGGGTGAGG	GGAAAGATGGGATGACTCGC	4	235-292	ATTO565 (red)	4	[76]
VVIq52	TAAAAGGATGGTAGATGACAGA	ACAGGAAAGTGTTCAATGGTTA	9	68-90	HEX (green)	4	[75]
VVMD7	AGAGTTGCGGAGAACAGGAT	CGAACCTTCACACGCTTGAT	7	231-265	HEX (green)	5	[76]
VVIv37	GGTAGACCTTGAAATGAAGTAA	ATGCTGAAGTCACGTAATAGAA	10	140-177	ROX (red)	5	[75]
VVMD28	AACAATTCAATGAAAAGAGAGAGAGAGA	TCATCAATTTCGTATCTCTATTTGCTG	3	216-284	HEX (green)	6	[76]
VMC1b11	CTTTGAAAATTCCTTCCGGGTT	TATTCAAAGCCACCCGTTCTCT	8	161-197	ATTO 565 (red)	6	[78]
