# Supplementary material for: Unearthing Genetic Treasures: Exploring Lost Autochthonous Vitis vinifera Varieties in Lebanon
Source: Genes (Basel). 2024 Dec 17;15(12):1617. doi: 10.3390/genes15121617 (PMC11675416; doi:10.3390/genes15121617)
Supplement: Supplementary file 1 [file genes-15-01617-s001.zip › Table S3. Microsatellite Profiles for 20 nSSR Loci of the Non-Redundant Genotypes Analyzed.xlsx]

## Sheet: Table S3
Table S3. Microsatellite Profiles for 20 nSSR Loci of the Non-Redundant Genotypes Analyzed
Sample Code	Genotype	VVIN16	VVIN16	VVIV67	VVIV67	VVMD27	VVMD27	VVMD28	VVMD28	VVMD32	VVMD32	VVMD5	VVMD5	VrZAG67	VrZAG67	VMC1B11	VMC1B11	VVIB01	VVIB01	VVIH54	VVIH54	VVIN73	VVIN73	VVIP60	VVIP60	VVIQ52	VVIQ52	VVMD24	VVMD24	VVMD25	VVMD25	VVMD7	VVMD7	VVS2	VVS2	VrZAG83	VrZAG83	VrZAG62	VrZAG62	VrZAG79	VrZAG79
ABD053	G4	151	153	358	358	181	194	238	260	254	270	231	237	138	154	167	189	290	294	167	167	263	263	318	326	82	88	206	216	237	243	237	247	141	141	191	195	188	204	251	251
ABD055	G3	149	151	370	375	194	194	238	260	248	254	225	237	124	126	167	183	290	290	167	179	263	263	318	320	84	84	208	212	237	243	249	249	141	144	189	195	204	204	251	257
ABD057	G5	153	153	358	360	194	194	238	246	270	272	225	235	138	146	171	189	290	290	161	169	263	263	318	318	88	88	208	218	237	243	237	247	133	141	195	195	188	200	247	257
ABD059	G7	151	151	358	391	179	194	238	240	258	270	225	225	138	154	171	189	290	294	177	177	263	263	318	320	88	88	206	216	237	247	247	247	131	148	189	195	188	200	247	251
ABH1	G8	151	153	358	366	181	206	238	262	248	248	231	248	138	166	169	171	294	307	149	167	254	263	322	333	84	88	206	208	235	253	241	247	135	141	184	191	188	202	243	255
ABH10	G9	149	151	362	370	194	194	250	260	248	254	229	237	124	126	167	183	290	290	161	179	263	263	318	322	82	84	208	208	237	247	237	249	144	151	189	195	192	204	251	257
ABH6	G11	149	151	358	375	181	194	248	250	254	270	235	235	126	138	171	173	290	290	179	181	263	263	318	318	84	88	208	212	247	247	245	249	151	151	189	195	188	204	251	257
ABH7	G12	151	151	364	364	196	206	244	252			252	262	156	166	169	183	284	296	145	165	254	254	314	324	84	84	206	208	235	237	241	249	131	141	172	187	173	190	255	257
ABH8	G13	151	153	356	362	204	206	222	244			233	264	156	176	173	175	284	290	145	145	254	254	310	310	84	84	206	206	235	235	255	259	135	135	174	187	196	196	259	263
AIT0101	G15	151	151	356	358	181	194	246	260	254	270	231	235	138	138	167	189	290	294	140	177	263	263	318	326	82	82	206	212	243	247	237	247	131	148	195	195	188	204	249	251
AMC1	G18	151	153	358	358	179	183	260	260	248	270	231	233	124	138	167	189	290	290	167	177	263	263	326	326	84	86	208	222	239	243	245	247	133	151	189	195	188	204	247	247
ANJ1	G21	149	151	358	375	181	194	248	250	254	270	235	235	138	138	173	173	290	290	181	181	263	263	318	318	84	88	212	212	247	247	245	249	151	151	189	195	188	204	251	257
ANJ2	G22	149	153	358	375	179	194	246	260	248	254	225	233	138	148	167	189	290	290	177	177	263	263	322	326	86	88	218	222	239	253	231	245	133	151	191	195	202	204	247	257
ANJ3	G23	149	151	362	362	194	194	250	260	248	254	229	237	124	124	167	183	290	290	161	179	263	263	318	322	82	84	208	208	237	237	237	237	144	144	189	195	192	192	251	251
ANJ4	G24	151	153	362	381	189	191	220	230	238	270	223	229	124	148	167	189	290	294	165	167	263	263	318	318	88	88	208	214	239	239	237	237	131	131	195	201	188	194	245	251
AZR1	G6	153	157	362	391	179	194	246	246	248	256	223	243	138	146	167	185	290	290	153	167	263	263	318	322	82	82	208	222	253	253	241	245	131	139	195	195	188	188	247	251
BAR02	G26	151	157	362	377	175	181	248	260	254	270	235	237	148	154	171	175	290	298	161	179	263	263	306	318	84	88	208	218	243	253	245	245	141	155	195	195	188	192	249	251
BEK0476	G27	151	153	364	375			246	246			233	233	138	154	167	189	290	294	167	167	263	263	322	326			212	216	237	247	237	241			195	195	188	204	239	249
BKO034	G28	153	153	358	362	179	181	238	238	260	270	225	243	138	148	171	189	294	294	167	169	256	256	318	326	88	88	212	216	237	243	237	247	155	155	189	195	188	192	247	247
BLA039	G30	151	151	348	350	185	194	260	274	248	256	233	233	124	154	171	183	294	294	179	181	263	263	318	326	84	88	208	212	239	253	247	247	133	139	189	201	194	204	243	257
BNE0479	G17	151	151	358	375	179	181	260	260	254	258	231	233	138	154	167	189	290	294	167	177	263	263	326	326	82	84	206	222	243	247	247	247	141	148	195	195	200	204	239	251
BOU019	G31	151	153	348	358	179	194	238	238	256	272	233	243	138	150	167	185	290	294	169	179	263	267	318	326	84	86	208	216	237	237	245	245	131	141	189	195	192	204	247	257
BOU090	G32	151	153	358	364	181	194	238	260	254	270	233	233	138	154	189	189	294	294	167	177	263	263	326	326	82	84	216	222	243	243	237	247	141	141	191	195	188	200	251	251
BOU093	G33	153	153	358	358	179	179	238	246	250	256	233	233	138	154	167	183	290	294	167	179	263	263	318	326	86	88	208	216	237	253	245	247	133	141	195	201	192	204	247	249
BOU098	G34	151	153	358	364	181	194	238	260	256	270	237	243	138	154	167	171	294	294	161	167	263	263	318	320	88	88	216	222	243	253	247	247	139	155	191	201	194	204	251	251
BOU100	G35			348	362	179	185	238	260	250	270	233	237	138	158	167	185	290	294	167	169					86	88	206	208			245	247	131	133			188	192	247	247
BQT0250	G36	151	157			179	185	238	246	270	270			124	154	167	173					263	263	318	322	82	86			247	253	245	247	133	148	189	201	186	192	239	255
BSM1	G39	149	149	348	368	191	210	218	254	258	258	233	262	142	164	181	189	296	298	145	157	254	265	308	328	82	84	202	206	235	245	231	263	139	148	166	184	200	213	251	259
CHA2	G43	149	153	358	362	179	194	246	260	270	272	233	237	124	158	185	185	290	294	167	167	263	263	318	326	88	88	206	218	239	247	247	249	139	148	189	191	188	204	247	251
CHA3	G44	149	151	330	358	179	194	246	246	248	260	243	243	146	154	171	189	290	294	167	167	263	263	318	320	84	86	212	222	243	243	237	241	141	153	191	195	188	188	239	251
CHA4	G45	151	151	362	391	179	179	238	260	270	270	225	243	124	138	171	183	290	294	177	177	263	263	320	326	82	88	208	216	243	247	247	247	141	148	189	191	188	204	247	247
CHRT1	G46	151	153	358	362	179	181	246	260	248	270	223	235	138	146	167	189	290	294	153	167	263	263	318	318	82	88	206	222	243	253	241	247	131	141	195	195	188	204	247	251
CHW1	G47	149	151	358	358	181	181	260	260	254	270	221	235	148	154	175	189	290	290	167	167	263	263	318	322	84	88	208	218	239	243	241	247	133	155	195	195	188	192	251	251
DAR1	G48	149	149	330	352	179	194	246	260	256	260	235	243	146	154	167	171	290	290	140	167	263	263	318	318	82	86	206	222	243	253	237	241	131	141	191	195	188	196	239	249
DEG2	G49	149	159	339	339	194	215	248	248	262	262	235	260	150	158	183	192	290	292	151	159	254	263	308	326	84	84	202	206	237	269	229	261	125	135	187	189	190	196	255	255
DEK2	G50	151	153	375	391	179	179	246	260	254	270	235	235	124	138	183	189	290	290	153	177	263	263	320	322	82	88	206	218	237	253	231	247	131	151	191	191	202	204	247	247
EHD091	G51	151	151	356	360	181	181	246	260	254	254	231	235	138	138	167	189	290	294	177	177	263	263	322	326	82	88	212	218	247	253	247	249	148	151	195	195	204	204	251	251
HMN1	G14	151	153	358	391	179	179	246	260	248	270	231	243	124	154	171	189	290	294	167	177	263	263	318	320	82	84	208	208	237	243	231	247	131	141	189	195	188	204	247	247
HOM10	G52	151	151	358	358	179	181	246	260	248	258	231	243	138	146	167	179	290	290	167	177	263	265	326	326	84	88	206	208	239	265	237	247	146	148	195	195	196	204	239	247
IAA01	G53	151	151	358	375	194	194	260	260	270	270	235	235	138	148	173	175	290	290	167	181	263	263	318	326	82	86	208	218	237	239	245	249	131	133	189	195	188	204	251	257
IAA02	G54	151	157	358	391	179	194	248	262	270	270	229	243	154	156	183	189	290	290	161	167	263	263	322	326	82	84	208	208	243	243	241	241	153	153	189	195	188	188	249	249
JAJ2	G2	149	153	358	375	179	194	238	246	248	254	225	235	124	148	167	183	290	290	167	177	263	263	320	322	84	88	212	218	243	253	231	249	141	151	191	195	202	204	247	257
JBE3	G55	149	151	358	364	179	181	238	260	248	270	233	235	124	154	183	189	290	294	177	177	263	263	322	326	84	88	212	222	243	253	231	247	141	151	191	195	200	202	247	251
JMC1	G56	151	153	360	360	179	179	260	260	248	270	223	243	138	146	171	189	290	294	140	167	256	263	320	322	82	84	208	216	253	253	237	247	133	139	191	201	198	204	247	247
JMMBK	G37	151	153	348	358	181	194	260	260	254	270	231	237	138	138	167	167	290	290	167	169	263	263	306	326	86	88	206	208	237	261	237	243	141	151	189	195	188	202	251	257
KFB2	G57	153	157	372	375	194	194	246	260	262	270	225	233	130	138	167	167	290	290	167	167	256	263	320	322	88	88	208	208	247	253	237	247	133	151	195	195	188	204	247	257
KFD0478	G58	151	157	375	375	181	181	260	260	250	270	233	235	138	150	167	185	290	294	169	169	263	263	322	322	82	88	208	208	247	253	237	247	133	151	191	201	186	188	247	259
KNA01	G25	151	151	358	375	175	179	246	250	250	270	233	235	146	146	171	189	294	307	167	169	263	263	306	331	82	93	208	218	237	247	245	247	135	151	189	195	192	204	247	249
KNA02	G59	151	151	360	391	185	194	248	260	248	270	235	243	154	154	185	189	290	290	167	177	263	263	318	322	84	88	208	208	239	243	241	247	148	153	189	195	188	194	249	251
KNS2	G38	151	153	358	360	179	179	246	260	250	270	233	235	138	154	171	189	290	294	140	140	263	263	318	322	84	88	208	212	239	243	241	247	131	148	195	195	188	204	247	255
KSY1	G10	155	159	330	364	189	191	244	270	238	254	223	225	124	158	173	194	294	301	169	169	263	265	314	322	84	88	202	212	253	255	229	237	133	141	195	201	194	219	255	259
LEH1	G61	149	153	360	360	179	194	238	248	260	270	231	235	148	154	167	175	290	290	167	167	263	263	318	320	84	84	208	212	237	247	237	247	131	151	189	189	200	204	247	251
MAA12	G62	149	151	350	360	187	194	246	260	254	260	235	243	146	148	167	167	290	290	167	181	263	263	318	322	86	88	208	208	239	239	245	245	133	148	191	195	192	192	251	257
MAA13	G63	149	151	360	375	179	194	238	250	254	260	231	237	124	148	167	171	290	290	161	167	263	263	306	318	84	88	208	212	237	247	237	251	131	151	189	195	188	204	247	257
MRO0085	G1	151	153	358	358	181	194	238	260	270	270	231	231	138	154	167	189	290	290	167	167	263	263	318	326	82	88	216	216	237	237	237	247	141	141	191	191	188	204	251	251
MZM1	G20	153	153	360	391	179	179	238	260	250	260	235	243	124	154	167	171	290	290	153	167	263	263	320	322	84	84	208	208	237	243	237	247	131	131	189	195	200	204	247	247
NIH3	G64	149	155	326	362	189	194	244	250	248	254	225	237	124	124	167	194	290	301	179	179	263	263	314	322	84	84	202	208	247	255			133	151	195	195	204	219	251	259
NIH4	G65	149	155	326	375			244	248			225	235	124	138	173	173	290	294	169	181	263	263	318	318			202	212	247	253	229	245			195	195	188	219	251	255
QAB1	G66	151	153	350	360	179	183	260	274	258	260	233	235	124	154	167	189	290	290	161	161	263	263	318	320	84	88	208	216	237	243	247	247	131	144	189	189	200	204	247	249
SMA031	G67			360	391	179	179	246	260	258	260	235	243	138	154	183	189	290	294	167	177					82	82	206	216			241	247	148	148			194	204	247	255
SMA032	G68	149	151	360	370	179	194	246	260	258	260	235	243	138	158	185	185	290	290	179	181	263	263	318	322	84	88	208	218	243	247	245	251	148	155	189	189	188	188	247	257
SMA033	G69	151	153	362	370	179	185	238	262	270	270	231	237	124	124	177	185	290	294	140	169	263	263	318	326	82	88	216	218	239	247	243	245	148	148	191	191	194	194	247	251
TAM1	G70	149	159	326	358	191	194	244	248	238	254	225	235	138	158	171	173	290	301	181	181	263	263	318	322	84	84	202	212	247	253	237	249	133	151	195	201	194	204	255	257
TAM5	G71			326	362	191	194	260	270	238	254	225	237	124	126	173	183	290	294	179	179					84	88	208	212			237	249	141	144			194	204	255	257
TAR2	G72	151	151			181	194	260	260	254	270	233	237			167	189	290	290	167	167	263	263	306	326	82	84	208	222	237	247	243	247	133	148	195	195	190	204
WAT0495	G73	153	153	360	360	179	179	260	260	248	270	223	243	138	138	171	189	290	294	167	167	256	256	320	322	82	84	216	216	253	253	237	247	133	133	191	201	198	204	247	247
WAT0498	G42	151	151	364	372	181	189	220	230	238	270	231	235	138	152	167	185	288	294	165	169	263	265	318	322	82	88	208	216	237	253	237	241	135	141	189	201	188	196	243	245
