# Supplementary material for: Unearthing Genetic Treasures: Exploring Lost Autochthonous Vitis vinifera Varieties in Lebanon
Source: Genes (Basel). 2024 Dec 17;15(12):1617. doi: 10.3390/genes15121617 (PMC11675416; doi:10.3390/genes15121617)
Supplement: Supplementary file 1 [file genes-15-01617-s001.zip › Table S4. Genetic Matches with VIVC Database and Identification of non-redundant genotypes.xlsx]

## Sheet: Table S4.a
Table S4.a. List of identified and unknown samples after comparison with the databases.
Sample Code	Genotype	Frequency	Prime Name / Other publications	VIVC Number	Variety Origin	Vernacular Names
ABD053	G4	29	Blanc de Dellys	5201	Tunisia	Meksassi/Merwah/Obeidi/Tfaifihi/No data
ABD055	G3	3	Merheb et al, 2024: LBN47 (Aasali, Ghosas, Hourani)			No data
ABD057	G5	1	Horoz Karasi	5426	Turkey	No data
ABD059	G7	4	Unmatched			No data
ABH1	G8	4	Ganzin 1	4393	France	Al-busat/No data
ABH10	G9	7	Verico	4752	Turkey	Tfaifihi/Tefahi/No data
ABH6	G11	6	Beitamouni	14790	Lebanon	Al-busat/Beitamouni/No data
ABH7	G12	1	Unmatched			No data
ABH8	G13	2	Unmatched			No data
AIT0101	G15	3	Drori et al 2017_ISR036-2015-380			Souri
AMC1	G18	27	Dabouki	3309	Israel	Beitamouni/Hifawi/Maghdouche/Zehlewe/No data
ANJ1	G21	1	Self-fertilization of Beitamouni			No data
ANJ2	G22	1	Unmatched			No data
ANJ3	G23	1	Unmatched			No data
ANJ4	G24	1	Syrah	11748	France	No data
AZR1	G6	12	Unmatched			Aswad chatawi/No data
BAR02	G26	2	Drori et al 2017_ISR036-2014-178			Tfaifihi/No data
BEK0476	G27	1	Unmatched			No data
BKO034	G28	3	Merheb et al, 2024: LBN53 (Kohl el Ain, Zeitouni)			No data
BLA039	G30	1	Unmatched			No data
BNE0479	G17	5	Assoued kere	724	Turkey	Biyadi/Aasimi/No data
BOU019	G31	1	Unmatched			No data
BOU090	G32	1	Unmatched			No data
BOU093	G33	3	Merheb et al, 2024: LBN45 (Marine)			No data
BOU098	G34	1	Unmatched			No data
BOU100	G35	1	Unmatched			No data
BQT0250	G36	1	Muscat Hamburg	8226	United Kingdom	No data
BSM1	G39	2	Kober 5 BB	6313	Austria	No data
CHA2	G43	1	Unmatched			Beitamouni
CHA3	G44	2	Unmatched			Tfaifihi/No data
CHA4	G45	3	Merheb et al, 2024: LBN49 (Shami, Jerdy, Halabani)			Cheme/ Semaani/No data
CHRT1	G46	1	Unmatched			No data
CHW1	G47	1	Unmatched			No data
DAR1	G48	3	Zeitouni	13407	Lebanon	Al-wadi/No data
DEG2	G49	1	Millardet Et Grasset 420A	7810	France	No data
DEK2	G50	1	Unmatched			No data
EHD091	G51	1	Unmatched			No data
HMN1	G14	1	Assouad karech	12125	Lebanon	No data
HOM10	G52	1	Unmatched			No data
IAA01	G53	1	Gallurazeni Di Damasco	4357	Syrian Arab Republic	No data
IAA02	G54	1	Asmi Assouad/Asmi Rouge (Drori et al 2017: ISR036-2015-350)			No data
JAJ2	G2	10	Maat'ar	25095	Israel	Derble/Jouzene/No data
JBE3	G55	1	Unmatched			No data
JMC1	G56	6	Unmatched			Tfaifihi/No data
JMMBK	G37	2	Merheb el al, 2024: Souri			No data
KFB2	G57	1	Crimson seedless	16019	USA	No data
KFD0478	G58	1	Red Globe	9972	USA	No data
KNA01	G25	3	Obeidi	8646	Lebanon	No data
KNA02	G59	1	Asswad Abou Khisle	17396	Syrian Arab Republic	No data
KNS2	G38	3	Unmatched			No data
KSY1	G10	8	Millardet et Grasset 41 B	7736	France	No data
LEH1	G61	4	Merheb et al, 2024: LBN62 (Halawani, Chamouti)			Bayd hamem/Al-karm/Meksassi
MAA12	G62	1	Unmatched			No data
MAA13	G63	1	Unmatched			No data
MRO0085	G1	1	Unmatched			No data
MZM1	G20	3	Asswad Zeitouni	21790	Syrian Arab Republic	Meksassi/No data
NIH3	G64	1	Unmatched			No data
NIH4	G65	1	Unmatched			No data
QAB1	G66	1	Unmatched			No data
SMA031	G67	1	Unmatched			No data
SMA032	G68	1	Lattuario Nero	6771	Italy	No data
SMA033	G69	1	Unmatched			No data
TAM1	G70	2	Unmatched			No data
TAM5	G71	1	Unmatched			No data
TAR2	G72	1	Unmatched			Assouf
WAT0495	G73	2	Unmatched			No data
WAT0498	G42	1	Chardonnay	2455	France	No data

## Sheet: Table S4.b
Table S4.b. List of the redundant genotypes identified in this study.
G10	G11	G13	G15	G17	G18	G2	G20	G25	G26	G28	G3	G33	G37	G38	G39	G4	G44	G45	G48	G56	G6	G61	G7	G70	G73	G8	G9
ABH4	ABH6	ABH8	AIT0101	AIT0402	AMC1	ABD051	AMJ1	Aarsal1VB	BAR02	BKO034	ABD052	BOU093	BQT0477	BSK0600	BSM1	ABD053	CHA3	CHA4	DAR1	JMC1	ABD058	LEH1	ABD059	TAM1	WAT0495	ABH1	ABH10
BUDN1	BAZ2	ABH9	AIT0102	BNE0479	ANM1	JAJ2	BYK1	KNA01	DER8	BLA037	ABD055	BSA02	JMMBK	KNS2	RIM1	ABD056	HSA5	DER077	DER9	JMC2	AOU012	MAA7	ABD063	TAM2	WAT1	ABH2	ABH3
FRZ1	CHA5		AIT0301	KSLW3	ANM2	JBE2	MZM1	KSLW1		SER03	ABD064	MNA023		MJM1		ABD061		ZGH5	MAA6	KFD0483	AZR1	MAK1	SOU014			BAZ1	BTE01
KSY1	FRZ2			MAK2	BAY1	KAF1										ABD062				MRJ0486	BRO1	QRA2	SOU15			ZAH4	Ben1
KSY2	RAT3			MCQ1	BAY2	KFA2										AIN01				Msh01	BTY1						KFM1
NIH5	WJZ2				BIS010	KFE06										BAR01				WAT0496	DMI0485						KFM2
RCH2					CHA1	KFE07										BBS01					FAL1						RCH1
ROM2					DER076	LEH2										BBS02					KNS4
					GBN	SOU013										BLA040					KNS5
					GHA1	SOU17										BLA042					RASM1
					GHA3											BLA045					WDB1
					HSA1											BLA046					ZEG1
					HSA2											BNE0261
					HSA3											BOU094
					HSA4											BOU097
					JBE1											Ben2
					JBE4											CHAH0087
					JBE5											DEA01
					KFM3											FAT1
					KHE1											MCH0494
					MAG3											MNA024
					MAG4											MNA025
					MAG5											MNA026
					QRA1											MRJ1
					ROM1											RACH011
					SFA5											SER04
					SMA030											TAR1
																YAM01
																ZRR1
