# Supplementary material for: Unearthing Genetic Treasures: Exploring Lost Autochthonous Vitis vinifera Varieties in Lebanon
Source: Genes (Basel). 2024 Dec 17;15(12):1617. doi: 10.3390/genes15121617 (PMC11675416; doi:10.3390/genes15121617)
Supplement: Supplementary file 1 [file genes-15-01617-s001.zip › Table S5. Allele size (AS, bp) and allele frequency (AF) for the 20 nSSR markers.xlsx]

## Sheet: Table S5
Table S5. Allele size (AS, bp) and allele frequency (AF) for the 20 nSSR markers.
VVIN16		VVIV67		VVMD27		VVMD28		VVMD32		VVMD5		VrZAG67		VMC1B11		VVIB01		VVIH54		VVIN73		VVIP60		VVIQ52		VVMD24		VVMD25		VVMD7		VVS2		VrZAG83		VrZAG62		VrZAG79
AS	AF	AS	AF	AS	AF	AS	AF	AS	AF	AS	AF	AS	AF	AS	AF	AS	AF	AS	AF	AS	AF	AS	AF	AS	AF	AS	AF	AS	AF	AS	AF	AS	AF	AS	AF	AS	AF	AS	AF
149	0.17969	326	0.03077	175	0.01538	218	0.00746	238	0.03968	221	0.00758	124	0.18182	167	0.26866	284	0.01515	140	0.04545	254	0.05469	306	0.03906	82	0.22308	202	0.04545	235	0.03906	229	0.02273	125	0.00769	166	0.00781	173	0.00746	239	0.04545
151	0.46094	330	0.02308	179	0.31538	220	0.01493	248	0.15079	223	0.04545	126	0.0303	169	0.01493	288	0.00758	145	0.0303	256	0.04688	308	0.01563	84	0.34615	206	0.13636	237	0.21094	231	0.04545	131	0.14615	172	0.00781	186	0.01493	243	0.02273
153	0.26563	339	0.01538	181	0.17692	222	0.00746	250	0.04762	225	0.10606	130	0.00758	171	0.14179	290	0.62879	149	0.00758	263	0.85938	310	0.01563	86	0.08462	208	0.35606	239	0.10938	237	0.20455	133	0.14615	174	0.00781	188	0.28358	245	0.01515
155	0.02344	348	0.03846	183	0.01538	230	0.01493	254	0.19048	229	0.0303	138	0.31061	173	0.08209	292	0.00758	151	0.00758	265	0.03125	314	0.02344	88	0.33846	212	0.14394	243	0.21094	241	0.10606	135	0.04615	184	0.01563	190	0.02239	247	0.29545
157	0.04688	350	0.02308	185	0.03846	238	0.16418	256	0.04762	231	0.11364	142	0.00758	175	0.03731	294	0.27273	153	0.0303	267	0.00781	318	0.34375	93	0.00769	214	0.00758	245	0.00781	243	0.02273	139	0.04615	187	0.02344	192	0.09701	249	0.07576
159	0.02344	352	0.00769	187	0.00769	240	0.00746	258	0.06349	233	0.17424	146	0.07576	177	0.00746	296	0.01515	157	0.00758			320	0.10938			216	0.13636	247	0.1875	245	0.14394	141	0.19231	189	0.22656	194	0.07463	251	0.2803
		356	0.02308	189	0.03077	244	0.04478	260	0.07937	235	0.23485	148	0.07576	179	0.00746	298	0.01515	159	0.00758			322	0.21094			218	0.09091	253	0.19531	247	0.31818	144	0.04615	191	0.16406	196	0.04478	255	0.08333
		358	0.27692	191	0.03846	246	0.18657	262	0.02381	237	0.10606	150	0.02273	181	0.00746	301	0.02273	161	0.06818			324	0.00781			222	0.08333	255	0.01563	249	0.09091	146	0.00769	195	0.46094	198	0.01493	257	0.13636
		360	0.12308	194	0.30769	248	0.07463	270	0.33333	243	0.13636	152	0.00758	183	0.10448	307	0.01515	165	0.02273			326	0.21094					261	0.00781	251	0.01515	148	0.13846	201	0.08594	200	0.06716	259	0.03788
		362	0.11538	196	0.00769	250	0.05224	272	0.02381	248	0.00758	154	0.18182	185	0.08209			167	0.34848			328	0.00781					265	0.00781	255	0.00758	151	0.14615			202	0.04478	263	0.00758
		364	0.06154	204	0.00769	252	0.00746			252	0.00758	156	0.02273	189	0.22388			169	0.09848			331	0.00781					269	0.00781	259	0.00758	153	0.03077			204	0.29851
		366	0.00769	206	0.02308	254	0.00746			260	0.00758	158	0.04545	192	0.00746			177	0.15152			333	0.00781							261	0.00758	155	0.04615			213	0.00746
		368	0.00769	210	0.00769	260	0.35821			262	0.01515	164	0.00758	194	0.01493			179	0.09848											263	0.00758					219	0.02239
		370	0.03077	215	0.00769	262	0.02239			264	0.00758	166	0.01515					181	0.07576
		372	0.01538			270	0.01493					176	0.00758
		375	0.11538			274	0.01493
		377	0.00769
		381	0.00769
		391	0.06923
